# Supplementary material for: Close Follow-Up of Patients with Neurofibromatosis Type 1 Reduces the Incidence of Malignant Peripheral Nerve Sheath Tumour
Source: Cancers (Basel). 2025 Apr 12;17(8):1306. doi: 10.3390/cancers17081306 (PMC12025940; doi:10.3390/cancers17081306)
Supplement: Supplementary file 1 [file cancers-17-01306-s001.zip]

Archive with 1 entries (1 files):
- cancers-3541971-supplementary.pdf
